# Supplementary material for: Using Behavior Integration to Identify Barriers and Motivators for COVID-19 Vaccination and Build a Vaccine Demand and Confidence Strategy in Southeastern Europe
Source: Vaccines (Basel). 2024 Oct 2;12(10):1131. doi: 10.3390/vaccines12101131 (PMC11511038; doi:10.3390/vaccines12101131)
Supplement: Supplementary file 1 [file vaccines-12-01131-s001.zip]

Archive with 11 entries (11 files):
- Supplementary Material 1.pdf
- Supplementary Material 10.pdf
- Supplementary Material 11.pdf
- Supplementary Material 2.pdf
- Supplementary Material 3.pdf
- Supplementary Material 4.pdf
- Supplementary Material 5.pdf
- Supplementary Material 6.pdf
- Supplementary Material 7.pdf
- Supplementary Material 8.pdf
- Supplementary Material 9.pdf
